# Supplementary material for: Metabolic and Microbial Community Profiles of Century-Old Pu-Erh Tea: An Integrative Metabolomic and Microbiomic Analysis
Source: Foods. 2026 Mar 6;15(5):916. doi: 10.3390/foods15050916 (PMC12985185; doi:10.3390/foods15050916)
Supplement: Supplementary file 1 [file foods-15-00916-s001.zip]

Archive with 1 entries (1 files):
- foods-4111129-supplementary.pdf
